# Supplementary material for: Reluctance to care for patients with HIV or hepatitis B / C in Japan
Source: BMC Pregnancy Childbirth. 2016 Feb 5;16:31. doi: 10.1186/s12884-016-0822-2 (PMC4744415; doi:10.1186/s12884-016-0822-2)
Supplement: Additional file 1: — Supporting raw data. (XLSX 50 kb) [file 12884_2016_822_MOESM1_ESM.xlsx]

## Sheet: data
Q1	Q2	Q3	Q4	Q5	Q6	Q7	Q8	Q9	Q10	Q11
2	3	3	2	1	3	3	3	2	0	3
3	5	3	2	0	2	2	2	5	0	5
1	4	2	2	1	2	2	2	2	3	4
1	3	2	2	1	2	3	2	2	0	1
2	3	4	2	1	2	2	3	2	0	2
1	4	4	1	0	4	3	4	1	0	1
2	4	3	2	0	2	2	3	5	0	2
2	4	4	2	1	2	1	2	2	0	3
2	4	4	1	1	3	2	2	2	0	3
3	2	3	1	1	3	3	3	1	0	3
4	4	4	1	1	4	4	4	1	0	3
1	3	2	3	0	2	2	2	3	0	4
2	4	4	2	1	3	2	3	2	1	1
3	3	4	2	1	3	3	3	2	0	5
2	3	3	2	0	2	3	2	2	0	2
2	4	4	2	1	2	4	3	2	0	2
2	2	4	4	0	3	2	4	2	0	2
2	3	3	3	0	3	3	3	3	0	3
2	2	3	2	1	2	3	3	3	0	3
1	2	4	1	1	1	2	3	1	0	2
2	2	2	1	1	3	2	2	1	1	2
1	4	4	2	1	2	3	3	3	1	2
2	2	2	2	0	3	3	3	3	0	4
1	3	2	4	1	1	4	2	4	0	1
2	4	2	4	1	2	3	2	4	3	3
4	4	4	4	0	4	4	4	4	0	2
2	4	4	2	1	3	2	3	2	0	3
2	2	2	4	0	2	2	3	5	0	1
2	2	4	2	1	1	2	2	2	0	4
2	3	3	2	1	2	2	2	3	0	3
1	4	3	2	1	2	3	3	2	3	3
2	3	3	3	1	2	2	3	3	1	1
3	4	4	5	0	3	2	3	2	0	4
2	2	2	2	1	2	2	2	3	0	2
3	1	1	1	0	1	2	2	2	0	2
4	4	4	1	1	4	4	2	2	0	3
2	2	2	2	1	2	2	2	2	0	3
1	4	1	3	1	2	3	2	4	3	2
1	2	2	2	1	2	2	2	1	1	3
4	4	4	2	1	2	2	2	2	0	1
3	3	3	1	1	2	2	3	1	0	3
1	4	2	2	1	2	4	1	5	0	2
2	2	2	1	1	2	3	3	3	0	3
2	4	3	5	1	2	3	2	3	3	2
1	1	3	2	1	3	2	2	2	1	1
3	4	4	2	0	3	4	4	2	0	3
3	3	4	3	1	4	3	3	4	1	2
3	4	4	2	1	3	4	4	5	0	2
2	3	3	3	1	1	3	2	3	0	3
3	3	4	4	1	3	3	3	3	0	1
3	3	3	2	0	4	3	3	2	0	4
5	5	5	5	0	5	5	5	5	0	3
2	2	3	4	0	1	1	2	3	0	1
3	4	4	1	1	4	4	4	1	0	2
2	3	2	2	1	2	3	2	3	0	1
1	4	3	3	1	1	1	1	4	3	2
5	4	4	5	4	2	4	5	5	4	2
2	4	4	1	1	1	2	2	4	0	3
2	4	5	2	1	3	3	5	2	0	4
1	4	3	1	1	2	2	1	3	0	3
2	4	4	3	1	2	3	3	4	0	1
3	3	3	3	0	2	1	1	1	0	3
2	3	3	2	1	2	2	2	2	0	2
2	3	3	3	1	3	3	3	3	0	2
1	2	1	3	1	3	3	3	3	3	2
3	3	3	2	3	2	2	2	2	3	4
2	3	4	1	3	1	1	2	4	0	3
2	3	3	3	1	2	2	3	3	3	2
3	4	4	3	0	2	3	3	3	0	3
1	4	4	1	1	2	4	4	1	1	2
1	4	4	1	1	3	3	4	1	0	4
3	3	4	2	1	2	4	4	2	0	2
4	4	4	1	1	2	2	2	3	0	3
1	3	3	2	1	2	2	2	2	0	3
3	4	4	1	1	2	3	2	3	0	3
1	1	1	4	0	1	1	1	4	0	1
4	4	3	2	0	2	2	2	3	0	3
2	2	2	2	0	2	2	2	2	0	3
2	4	3	2	1	3	4	4	2	1	1
1	2	2	3	1	1	1	1	3	0	1
1	3	3	3	1	1	4	4	4	0	2
3	3	3	3	1	2	2	2	2	1	2
3	3	3	3	0	3	3	3	3	0	4
3	4	4	5	3	2	4	3	5	0	3
2	2	4	1	0	2	4	4	2	0	2
4	4	4	2	1	3	3	2	2	3	4
3	2	2	3	1	1	2	1	3	1	3
2	4	3	4	1	1	4	2	4	0	3
2	4	4	2	1	2	2	3	3	0	3
2	4	4	1	1	2	4	4	2	1	3
2	2	2	2	1	2	2	2	2	0	1
3	4	4	2	1	4	3	3	2	0	4
2	2	2	3	1	2	2	2	4	0	3
4	4	4	1	1	4	1	4	1	0	1
3	4	4	1	1	3	3	3	2	0	3
3	3	3	2	1	4	3	4	2	0	2
1	1	2	5	1	1	1	1	4	0	3
3	3	4	3	0	4	3	4	3	0	2
3	4	4	2	1	4	5	4	2	0	2
2	2	4	1	1	2	2	4	2	3	3
2	4	4	2	0	4	5	2	5	0	1
3	3	4	2	0	4	4	4	1	0	3
2	2	3	2	1	2	2	2	2	3	3
2	2	2	2	1	1	1	1	3	0	5
3	4	4	1	0	3	3	3	1	0	4
3	2	3	2	0	3	3	3	3	0	2
2	3	3	3	1	3	2	2	3	0	3
2	4	4	3	0	4	2	3	3	0	1
4	4	3	1	1	4	4	3	3	0	3
4	4	4	4	1	4	4	4	2	0	2
4	4	4	2	0	4	4	4	4	0	4
3	4	4	1	0	3	4	4	2	0	3
2	3	4	3	1	2	3	3	4	0	1
3	2	4	1	0	2	2	2	3	0	4
2	4	4	2	1	2	4	3	3	0	2
1	4	4	5	1	2	4	2	3	0	2
3	4	4	5	1	5	5	5	5	3	3
3	3	3	2	1	3	3	3	3	1	2
2	1	3	2	1	2	1	2	2	1	2
4	4	4	1	1	4	2	1	3	0	3
2	4	4	2	1	4	4	4	1	0	1
2	3	3	3	0	2	2	3	3	0	2
1	4	2	4	1	2	4	2	4	0	2
2	4	3	3	1	2	4	3	2	0	1
3	1	3	3	0	3	3	3	3	0	3
1	4	4	5	1	2	5	5	5	3	2
3	4	4	2	0	2	4	4	2	0	3
4	4	4	2	1	3	4	3	2	1	3
2	3	2	3	0	2	2	2	2	0	3
3	4	4	3	1	4	4	4	4	3	3
5	4	4	5	1	4	4	4	3	3	2
2	3	2	3	1	2	2	2	3	1	2
1	2	2	2	0	3	2	2	2	0	1
3	4	4	5	1	4	2	4	5	0	1
3	4	4	4	3	2	2	2	2	0	4
1	1	1	2	0	1	2	2	2	0	1
2	1	3	1	1	2	2	2	3	0	2
3	4	4	5	1	2	2	5	4	0	4
1	1	1	1	1	1	1	1	1	1	3
3	3	4	2	1	1	1	1	4	0	3
4	4	4	2	1	4	4	4	4	3	3
3	4	4	2	0	3	4	3	2	0	3
3	3	3	4	0	2	2	2	2	1	2
2	3	4	1	1	4	3	4	1	0	3
2	3	3	4	1	3	4	4	4	1	3
2	3	2	5	0	2	2	1	2	0	3
4	4	4	1	1	4	4	4	1	0	4
3	4	4	5	0	4	4	4	4	0	1
3	1	3	3	3	2	3	3	3	3	3
3	3	4	2	1	1	2	2	3	0	4
3	4	4	2	1	4	4	4	2	0	4
3	4	4	1	1	3	2	4	1	0	3
2	2	4	2	0	1	4	3	4	0	3
2	2	2	3	0	2	2	2	3	0	4
2	4	4	2	1	2	4	3	2	3	3
2	3	2	3	1	2	3	3	3	1	2
4	3	4	1	1	4	2	2	3	0	1
3	4	4	1	0	3	4	4	2	0	2
2	4	2	4	1	1	1	1	4	0	2
2	4	3	2	1	3	4	3	2	0	3
3	4	4	4	1	3	3	3	3	3	2
3	4	3	2	1	3	4	3	3	3	3
2	3	3	3	1	2	2	3	4	0	3
4	4	3	4	1	4	4	3	4	0	2
2	3	4	2	1	3	4	4	1	0	3
3	3	3	3	0	3	3	3	3	0	3
1	1	1	4	1	1	1	1	4	0	3
2	3	2	3	1	2	2	1	4	3	3
4	3	4	3	3	3	3	3	3	3	3
2	2	3	3	1	2	2	2	2	1	3
1	3	4	3	1	2	2	4	3	0	4
1	1	1	1	1	2	1	2	1	0	3
3	3	4	4	0	4	4	3	4	0	4
2	4	3	2	3	3	4	4	2	0	2
5	5	5	5	0	5	5	5	5	0	2
2	3	3	2	0	3	4	4	2	0	3
2	4	4	2	1	4	4	4	2	0	2
3	3	4	2	0	3	3	3	2	0	3
4	4	4	1	3	2	4	4	2	3	4
2	3	2	5	0	3	3	5	5	0	3
2	3	3	1	0	3	3	3	1	0	3
2	4	4	2	1	1	1	1	3	0	3
4	3	3	5	4	3	2	2	4	4	2
2	3	4	1	1	2	3	3	2	3	3
2	3	2	5	3	1	2	1	5	0	3
2	3	2	2	1	1	1	1	1	0	2
1	4	3	5	0	3	4	4	4	0	3
1	3	2	3	1	2	2	2	4	0	2
2	4	3	3	1	3	3	2	3	3	3
2	4	4	2	1	2	3	4	2	3	3
2	3	4	5	1	2	2	2	5	0	4
3	4	4	2	0	3	4	4	2	0	1
3	4	4	5	3	3	4	4	5	0	3
2	4	4	5	1	5	3	4	5	3	3
3	4	4	2	3	3	4	4	2	3	2
2	4	4	3	1	2	5	2	5	0	3
1	3	3	2	1	2	4	4	2	0	1
3	3	4	2	1	3	4	4	2	0	1
1	3	2	2	0	2	2	2	2	0	3
2	3	3	2	1	2	3	2	2	3	1
1	2	5	5	1	2	2	1	5	0	5
3	3	3	2	0	3	4	3	3	0	3
2	4	4	5	1	4	4	4	5	0	4
2	4	2	1	4	2	4	2	1	4	1
1	4	3	3	1	1	1	2	4	0	2
1	1	1	4	1	1	1	1	4	0	3
2	4	2	3	0	1	2	2	4	0	2
2	4	3	3	1	2	2	5	5	0	2
2	4	2	1	1	3	3	3	2	0	2
2	3	3	3	0	2	3	3	3	0	2
3	3	3	2	1	4	3	4	2	1	3
1	4	4	2	1	2	4	3	2	0	4
3	4	4	1	1	3	3	3	1	0	3
2	4	4	1	1	2	4	4	1	0	2
2	2	2	3	1	1	1	1	1	0	1
1	4	4	3	1	2	2	2	4	0	4
1	1	1	1	3	2	2	3	3	3	2
2	4	3	2	4	2	4	3	3	4	1
2	3	4	3	1	3	1	4	3	1	3
1	1	1	1	1	1	1	1	1	3	3
4	4	4	1	0	4	4	4	1	0	3
4	4	4	1	1	1	2	1	4	0	3
2	2	3	2	1	1	2	2	2	3	2
2	3	3	3	0	2	2	2	4	0	2
1	3	3	4	3	2	3	2	4	3	4
2	3	3	3	0	2	3	2	3	0	3
2	3	3	2	1	1	1	1	3	0	2
2	3	2	3	0	4	3	3	3	0	1
3	4	3	3	1	3	2	2	2	0	2
1	4	2	3	1	2	1	2	2	1	1
4	4	4	2	1	3	2	4	2	1	3
2	3	3	2	1	2	3	2	2	0	1
4	4	4	1	1	4	4	5	1	0	4
3	3	3	2	1	2	3	3	2	3	4
2	4	3	3	3	1	2	2	2	0	2
4	4	4	5	0	3	4	4	5	0	2
3	3	3	2	1	3	3	3	1	0	3
4	4	4	1	0	4	4	4	1	0	3
4	4	4	4	1	4	4	4	4	1	3
4	4	4	1	1	4	4	4	1	1	2
3	4	4	2	0	3	4	4	4	0	2
2	2	4	2	1	2	1	3	2	0	3
2	3	3	3	1	2	2	2	4	0	2
1	3	3	2	1	2	1	2	2	0	4
1	2	2	4	3	2	2	2	4	3	2
2	2	2	2	1	2	2	2	1	0	2
2	3	3	2	1	3	3	2	2	0	4
3	4	4	1	1	3	4	4	1	1	4
2	4	4	1	3	4	4	4	1	0	4
3	4	4	2	1	3	4	4	3	0	3
3	3	3	2	1	3	3	3	3	1	2
4	4	4	1	1	4	4	3	1	0	3
3	3	3	2	1	4	4	4	1	1	2
3	4	3	2	1	2	3	2	2	0	4
2	4	4	1	0	4	4	4	1	0	3
2	4	4	2	1	2	4	4	2	0	4
3	3	3	2	3	3	3	3	2	3	4
4	4	4	1	1	4	4	4	4	3	4
3	4	4	3	1	4	2	4	3	0	1
2	3	3	1	1	2	2	1	3	0	3
1	3	2	4	1	3	4	3	4	0	2
2	3	3	2	1	2	2	2	2	0	2
2	3	2	2	1	2	3	2	2	3	3
2	4	4	2	1	2	3	2	2	0	3
2	3	3	3	0	2	3	3	2	0	3
3	2	2	2	1	2	1	1	2	1	3
1	1	1	1	1	1	1	1	4	1	4
4	4	4	2	1	4	4	4	2	0	3
3	3	3	1	0	3	2	2	2	0	4
2	3	3	2	1	2	2	2	2	1	3
3	4	4	1	1	2	3	3	2	1	2
1	2	2	3	1	2	2	2	2	0	3
3	4	4	1	3	3	2	4	1	3	3
3	3	3	3	0	3	3	3	2	3	1
2	3	3	2	0	2	2	2	3	0	4
3	3	4	1	1	3	2	3	2	0	2
2	4	3	2	3	2	3	3	3	0	4
2	4	4	2	3	1	2	2	4	1	4
4	4	4	1	1	4	3	4	1	0	4
1	4	4	5	1	4	3	5	2	3	3
2	3	3	3	1	2	3	3	3	3	3
2	5	3	5	1	2	2	2	5	0	2
4	3	4	2	3	4	3	4	2	0	2
2	3	3	1	3	3	2	2	4	3	2
2	4	4	2	1	3	3	3	2	0	3
2	2	2	3	1	2	2	2	3	0	3
4	3	4	3	0	2	2	3	2	0	1
3	4	4	5	1	3	4	4	5	3	3
3	4	4	1	0	3	3	4	2	0	4
3	4	4	1	1	4	2	2	1	3	2
1	4	4	2	1	1	4	4	2	0	2
3	3	3	3	1	3	3	3	3	0	2
3	3	3	3	0	2	3	2	2	3	3
3	3	3	2	1	2	3	1	5	0	3
3	4	4	3	1	4	4	4	2	1	2
3	4	4	2	1	3	3	3	2	0	3
3	3	3	2	1	3	3	2	3	0	2
2	4	4	2	1	3	4	3	2	3	2
3	4	4	5	1	3	5	4	5	0	4
1	3	3	2	1	2	1	1	3	3	3
4	4	3	2	1	4	4	2	2	0	4
1	4	3	2	3	2	3	3	2	3	3
2	4	3	2	3	4	2	3	3	0	1
3	3	3	2	1	3	3	3	2	3	3
1	3	1	3	1	1	1	1	3	0	1
4	4	4	1	3	4	3	4	1	3	3
3	4	3	3	1	3	3	3	3	1	3
1	1	1	1	1	1	1	1	1	0	1
3	3	2	2	1	2	3	2	2	0	1
2	3	3	3	0	2	3	3	3	0	5
3	4	4	1	1	4	3	4	1	0	3
3	3	3	1	1	3	3	3	2	3	4
3	3	2	2	0	2	3	2	3	0	3
3	3	3	3	1	3	3	3	1	0	3
3	4	4	1	0	2	3	2	1	0	5
3	4	4	1	1	4	4	4	1	0	2
4	4	4	2	0	4	4	4	2	0	2
2	3	3	2	3	3	3	3	2	3	5
1	4	4	2	1	2	2	2	2	3	3
3	4	3	3	1	2	3	2	5	1	2
2	4	2	5	1	2	2	2	5	1	1
2	4	3	2	1	2	2	2	3	0	3
3	4	4	2	1	2	4	3	5	0	4
1	1	1	4	0	1	1	1	4	0	3
3	3	3	2	0	3	3	3	3	0	3
2	2	2	2	0	2	4	4	2	0	1
1	4	4	1	1	2	4	2	2	0	4
3	4	3	2	1	2	4	3	5	0	3
4	4	5	5	4	5	5	5	5	4	3
2	3	5	3	1	1	2	1	3	3	3
3	4	4	1	1	4	4	4	1	0	4
5	5	5	5	4	2	5	5	5	4	3
1	3	1	4	1	1	1	1	3	0	2
1	3	4	5	1	1	3	3	5	0	3
2	3	3	3	3	2	1	2	3	0	2
3	4	4	1	1	4	3	3	2	0	4
3	4	4	2	0	3	3	3	2	0	2
3	3	3	2	1	3	3	2	3	0	4
2	2	2	2	1	1	4	2	4	3	3
3	3	3	2	4	3	3	3	2	4	2
2	3	3	2	1	3	3	3	2	0	2
4	4	4	2	1	2	2	3	2	0	4
2	4	2	5	0	2	4	2	5	0	1
2	3	3	3	3	2	3	3	3	0	2
1	2	3	3	1	2	1	2	3	0	4
3	4	4	2	3	3	3	3	2	3	3
2	4	4	2	1	2	4	4	2	0	2
1	3	4	2	1	2	4	1	2	0	2
4	4	4	4	1	4	4	4	4	0	2
3	4	4	2	1	2	3	3	3	0	3
3	4	4	2	1	3	2	4	2	0	2
2	2	2	2	1	2	2	2	2	1	4
3	4	4	2	0	4	2	2	2	1	3
2	4	4	2	1	1	2	2	3	0	3
3	3	3	2	1	2	2	2	2	0	3
3	4	4	1	0	2	2	2	4	0	2
2	3	3	4	1	3	2	2	3	0	3
2	3	3	3	1	3	3	3	2	0	2
3	4	4	5	1	3	4	4	5	0	4
2	2	3	2	1	2	1	1	4	3	2
1	3	1	2	1	1	2	1	5	1	3
1	4	3	4	1	3	5	5	5	3	2
3	4	4	2	3	3	4	4	2	3	3
2	3	3	2	1	2	3	1	4	3	1
3	4	4	5	0	4	4	4	5	0	4
2	4	4	3	1	3	3	3	3	3	1
3	4	4	1	1	2	2	2	2	0	4
3	4	3	4	1	3	5	5	4	0	4
2	3	3	3	1	2	2	2	4	0	2
2	3	3	2	1	1	1	1	2	0	2
2	3	2	2	1	2	2	2	3	0	3
4	2	2	3	0	2	2	1	1	3	3
4	4	4	1	1	4	4	4	1	0	4
3	4	4	2	0	4	4	4	2	0	1
3	2	1	5	0	2	2	2	3	0	2
3	3	3	3	1	4	2	3	3	0	2
2	3	3	2	1	3	3	3	3	0	3
4	4	4	2	1	2	2	2	3	0	3
2	4	4	1	1	2	3	3	2	0	3
2	3	3	5	0	2	4	4	5	0	2
3	4	4	2	1	4	4	4	2	0	4
3	4	3	2	1	4	4	3	2	0	3
3	3	3	3	3	2	3	3	3	3	4
2	3	4	2	1	3	3	4	3	0	3
2	3	3	3	0	2	2	2	3	0	3
3	4	4	5	0	3	4	4	5	0	2
5	5	5	5	4	5	5	5	5	4	3
2	3	4	2	1	1	2	1	3	0	3
2	4	4	2	3	4	4	4	4	0	2
2	4	3	5	1	1	2	2	4	0	4
2	4	3	3	0	2	3	2	3	0	4
2	2	2	3	1	2	2	2	2	0	3
2	4	4	3	1	2	5	3	3	0	1
2	4	4	2	1	3	4	4	5	0	3
4	4	4	4	3	4	4	4	4	3	3
3	3	3	2	1	3	3	3	4	0	2
1	3	2	3	0	1	2	1	4	0	3
3	4	4	4	0	4	3	3	3	0	2
2	4	4	1	1	2	4	3	2	0	1
2	4	4	1	0	2	2	2	2	0	5
2	4	4	2	1	3	2	3	2	1	2
4	4	4	2	1	4	3	3	3	0	3
2	4	4	3	1	2	4	1	3	0	4
2	4	3	2	0	4	4	4	2	0	3
3	4	4	1	1	3	4	4	1	3	4
1	2	2	3	1	2	2	2	2	0	4
2	3	3	5	1	3	4	4	5	0	2
4	4	4	1	1	4	2	3	1	1	2
1	3	2	4	1	1	2	2	3	0	1
3	4	4	2	1	3	4	5	5	0	2
2	4	3	2	1	2	3	3	2	3	3
3	4	4	1	0	4	4	4	1	0	2
2	4	3	3	1	4	4	4	2	1	3
2	4	4	2	1	2	2	2	2	3	1
3	3	3	2	1	3	4	3	2	1	3
3	4	3	2	0	3	3	3	3	0	2
2	3	3	5	1	2	1	2	5	0	2
3	4	2	5	1	3	2	2	5	0	3
2	4	3	4	3	2	4	4	3	0	2
2	2	2	5	1	2	2	2	5	0	3
3	3	4	2	1	2	2	3	2	0	1
4	4	4	3	1	2	4	2	3	1	3
3	4	4	1	0	4	4	4	1	0	3
2	3	2	3	1	1	2	1	3	0	1
1	4	4	1	1	1	3	3	2	0	1
4	4	4	1	1	4	4	4	1	3	4
2	3	2	2	0	2	3	5	2	0	4
2	4	4	2	1	2	4	3	2	0	3
2	4	4	2	3	3	4	3	2	3	4
2	4	4	4	1	2	4	4	4	0	3
1	3	1	1	0	1	2	1	2	0	3
4	4	4	5	0	4	4	4	5	0	4
1	2	2	3	1	1	1	1	4	3	2
1	4	3	4	1	1	2	1	4	0	2
3	3	3	3	0	3	3	3	3	0	2
3	3	2	2	0	3	2	3	3	0	1
2	4	3	3	1	4	2	4	1	0	1
4	4	2	2	0	2	2	2	2	0	4
3	4	4	1	1	4	3	4	1	3	3
3	3	4	4	0	3	4	4	2	3	2
4	4	4	1	1	4	4	4	1	0	4
2	2	1	3	1	1	1	1	4	0	3
2	4	3	3	3	3	3	3	3	4	3
3	4	1	3	1	4	3	2	3	0	4
2	2	2	4	0	2	2	2	2	0	2
1	2	4	4	1	2	1	1	4	0	2
2	3	3	3	0	2	4	3	3	0	3
2	4	4	1	1	4	3	4	2	0	2
4	4	4	2	1	3	3	2	2	0	5
2	4	4	2	1	2	2	4	2	0	2
3	4	4	1	1	3	3	2	2	0	3
3	3	2	3	1	2	2	2	2	0	3
2	4	3	3	3	2	3	2	5	0	4
2	4	3	3	3	2	3	1	3	3	3
2	4	4	2	0	2	4	4	2	0	3
2	2	2	4	0	1	1	1	4	0	3
2	4	4	2	1	4	3	4	1	3	1
1	4	4	3	1	2	2	2	3	0	2
4	3	3	2	1	2	4	2	5	0	4
4	4	4	1	1	4	4	4	1	0	2
2	3	2	5	1	3	4	2	5	0	2
2	3	4	2	1	2	3	4	2	1	2
2	4	4	2	1	3	4	3	2	0	2
5	4	3	3	3	5	4	5	4	0	3
2	2	2	3	1	3	2	2	2	1	3
3	4	4	1	1	2	4	4	1	0	3
2	3	3	4	0	1	3	2	4	0	2
2	4	3	4	3	2	3	3	3	3	2
4	4	4	4	0	3	3	3	3	0	3
1	4	4	2	1	2	4	2	2	0	2
2	2	2	5	1	2	1	1	4	3	2
4	2	4	1	1	4	2	4	1	0	3
3	4	4	4	1	2	4	4	5	0	2
2	4	4	3	0	2	2	3	3	0	4
1	1	2	3	0	1	2	2	4	0	3
2	4	4	3	1	1	2	5	4	0	2
3	4	3	2	3	2	2	2	2	0	4
2	4	4	4	1	2	4	4	4	0	1
3	4	3	2	1	3	4	3	2	0	4
3	4	4	2	0	2	4	3	2	0	2
2	2	3	2	1	2	2	2	3	1	2
2	4	3	2	1	2	2	2	3	0	4
1	3	2	2	1	2	4	2	3	0	2
2	4	3	2	1	2	3	3	3	0	2
3	4	4	2	1	5	5	5	5	3	2
2	4	3	5	1	2	3	3	5	3	1
2	3	3	4	1	2	3	4	5	1	1
3	4	4	3	1	4	4	3	3	0	3
1	3	2	4	0	2	3	3	4	0	4
3	3	3	2	1	3	3	2	3	0	3
3	3	3	2	0	3	3	3	2	0	3
2	4	3	2	1	2	2	3	3	0	1
3	4	4	1	1	4	2	2	2	3	3
2	4	4	2	1	2	3	4	2	0	2
2	4	4	2	1	1	2	1	2	0	3
3	4	4	4	1	4	4	4	3	0	3
2	4	4	3	1	4	4	4	2	1	2
3	3	3	3	3	3	3	3	3	3	3
2	4	4	2	1	2	3	3	3	0	3
2	3	3	2	1	2	2	2	2	1	1
3	4	3	5	0	3	3	3	5	0	3
3	4	4	2	1	3	3	4	2	0	2
2	4	4	3	1	2	2	4	2	0	2
2	4	4	1	1	4	4	4	1	0	3
2	3	2	4	1	1	2	1	4	1	4
3	3	3	2	3	3	2	3	2	0	4
1	4	4	5	0	2	4	4	3	0	3
2	2	3	3	1	2	4	3	4	3	2
2	4	3	3	1	2	3	2	4	0	2
1	4	3	3	1	1	4	2	3	3	1
4	4	4	2	1	2	3	1	3	1	4
3	4	4	3	0	1	2	2	4	0	3
3	4	4	1	1	2	2	2	3	0	2
2	3	3	5	3	1	1	1	4	0	3
3	4	3	1	1	2	2	1	1	0	3
3	3	3	2	3	3	3	3	2	3	3
2	3	2	3	1	2	3	2	3	0	2
3	4	3	2	3	4	2	2	5	0	5
4	4	4	3	1	4	4	4	3	1	4
2	4	4	2	1	3	4	4	2	0	3
3	4	3	2	1	3	3	3	2	0	2
4	4	4	2	1	4	4	4	2	3	3
1	4	4	4	1	2	4	3	4	3	2
3	4	4	2	1	2	2	3	2	1	2
2	3	3	3	0	2	2	2	3	0	3
3	3	3	2	0	3	3	3	2	0	3
2	2	2	4	0	5	5	5	5	0	3
4	4	4	2	0	2	2	3	3	0	2
3	4	4	2	3	5	5	5	5	3	3
3	4	4	2	1	2	3	2	2	0	3
3	4	4	2	1	3	3	3	2	0	2
2	2	3	3	1	2	2	2	3	0	2
1	4	4	1	1	4	4	4	1	3	3
4	4	2	4	1	2	4	1	4	0	4
1	4	4	2	0	4	4	4	2	0	2
1	3	1	4	3	1	2	1	4	0	4
4	4	4	4	0	4	4	4	4	0	4
2	4	4	2	1	1	1	2	3	0	3
1	5	2	3	1	1	1	5	1	1	2
2	3	3	5	1	1	2	1	5	0	2
2	3	2	2	1	1	3	2	2	0	5
3	3	3	3	0	5	5	5	5	0	3
1	1	1	3	1	1	1	1	4	0	2
5	5	5	5	4	5	5	5	5	4	3
1	2	2	4	1	2	2	2	4	0	4
5	5	5	5	3	5	5	5	5	3	2
3	2	2	3	1	3	3	2	2	0	2
3	4	3	2	1	3	2	3	2	3	4
4	4	4	5	0	2	4	2	5	0	3
3	3	4	1	1	4	4	4	2	0	1
4	4	4	1	1	4	4	4	1	0	3
3	4	4	2	1	2	4	4	5	0	3
2	4	4	3	1	2	2	2	2	0	2
4	3	4	2	1	3	3	4	2	0	4
4	4	4	1	3	2	4	2	2	0	4
3	4	4	2	1	2	2	2	2	0	4
3	3	2	2	1	1	1	1	1	3	3
3	4	4	4	0	1	2	2	2	0	3
3	4	4	3	1	2	3	2	3	0	2
2	3	4	1	1	2	4	4	2	0	2
3	4	4	1	1	3	4	2	2	0	3
2	4	4	2	1	1	4	4	3	1	2
3	3	3	2	1	3	3	3	2	0	2
2	4	3	5	1	2	2	2	5	0	2
3	3	3	2	1	2	2	2	2	1	2
2	2	2	2	0	1	2	1	2	0	3
2	4	4	2	1	2	4	2	3	1	3
4	4	4	4	0	4	4	4	4	0	4
1	4	2	3	0	1	2	1	4	0	2
3	4	4	3	3	3	4	5	3	3	4
2	2	4	5	1	3	1	4	3	0	2
3	3	4	2	1	2	5	5	2	0	3
4	1	3	2	1	2	5	2	2	1	3
3	3	3	3	0	2	2	2	3	1	4
2	3	2	3	3	2	3	2	3	0	3
3	4	4	3	1	4	3	4	4	1	2
2	4	4	2	1	4	4	4	3	3	4
2	4	2	2	1	2	4	2	3	0	2
1	3	2	2	0	2	2	2	2	0	4
1	1	1	1	1	1	1	1	1	1	3
4	4	4	2	1	3	2	3	2	0	3
3	3	4	3	1	3	4	4	3	1	1
1	4	2	3	1	2	4	2	3	0	1
4	4	4	3	0	4	4	5	5	0	3
2	3	2	2	0	2	3	2	2	0	2
2	4	4	4	1	2	4	2	4	1	3
2	3	3	2	0	1	2	1	3	0	5
3	4	4	5	1	2	2	5	5	0	3
4	4	4	1	1	4	4	4	1	0	3
3	4	3	3	3	3	3	3	3	0	3
2	4	3	2	1	2	4	3	2	0	3
4	4	4	2	3	4	3	3	2	3	1
2	4	3	3	0	2	4	3	3	0	2
2	2	1	3	0	2	1	1	3	0	5
2	4	4	2	1	2	1	2	4	0	2
2	5	4	3	0	3	4	4	3	0	1
4	4	4	4	1	4	4	4	1	0	3
3	3	3	3	3	3	3	3	3	3	3
5	4	4	4	0	4	4	4	4	0	4
3	4	4	2	1	2	2	2	3	0	2
3	4	4	1	3	4	3	4	2	0	3
4	3	4	1	3	4	4	4	4	0	2
3	4	4	2	1	4	4	4	2	0	1
3	4	4	1	0	4	4	4	1	0	3
2	4	3	2	4	3	2	2	2	4	2
2	4	4	2	1	2	1	2	2	0	3
2	2	3	3	1	2	2	2	2	0	3
4	4	4	1	1	4	4	4	1	0	4
2	4	4	1	1	4	4	4	1	0	3
3	3	2	3	0	2	2	2	3	3	5
1	3	2	3	1	1	2	2	4	0	3
4	4	4	3	0	4	4	4	3	0	2
3	3	3	2	1	3	4	3	2	0	2
1	1	1	5	1	1	1	1	5	0	3
2	3	2	1	1	3	2	2	1	0	4
2	2	3	5	3	3	3	3	3	3	2
1	3	2	5	0	4	4	2	5	0	2
2	4	3	2	1	3	3	3	2	3	4
2	4	1	3	0	1	2	1	4	0	2
4	4	4	4	0	4	4	4	4	0	3
2	3	3	2	1	3	2	3	2	0	3
3	3	3	2	1	2	2	2	2	0	3
1	2	1	3	1	1	1	1	4	1	4
2	4	3	3	3	2	3	5	3	0	4
1	3	4	5	1	4	3	4	4	3	1
2	3	3	3	1	2	3	5	5	0	2
2	4	4	2	1	2	4	4	2	0	1
4	4	4	2	0	4	4	4	2	0	1
1	2	1	3	1	1	2	1	1	1	3
2	3	2	3	1	2	2	2	2	0	2
3	3	3	2	1	3	2	5	2	0	2
4	4	4	3	1	4	4	4	3	0	1
1	4	4	1	1	1	4	4	1	1	1
2	4	4	2	1	2	3	4	2	0	1
2	4	4	2	4	4	4	4	5	4	1
1	3	4	2	1	1	1	1	5	0	5
2	4	3	2	1	2	2	2	2	1	1
2	3	5	5	3	2	2	5	5	3	2
4	4	4	1	1	2	2	1	1	0	3
3	4	4	2	1	1	1	1	3	0	3
2	4	3	3	0	2	4	5	4	0	2
4	4	4	2	1	4	4	4	2	3	3
3	3	3	2	1	3	3	3	2	3	4
4	4	4	2	1	3	4	4	2	0	4
5	5	5	5	1	5	5	5	5	0	2
2	4	4	2	1	2	4	3	3	0	2
2	4	5	5	1	5	4	2	5	3	3
3	3	3	2	1	3	2	3	2	0	2
4	4	4	4	1	4	4	4	4	0	2
2	3	3	2	1	2	2	2	3	0	2
1	4	5	2	0	2	2	5	5	0	2
2	4	4	5	1	4	2	4	5	0	3
2	2	2	3	0	2	2	2	2	0	1
2	3	3	3	1	2	4	2	3	0	1
1	3	3	5	1	3	3	3	3	3	2
3	3	3	3	0	3	3	3	3	0	2
2	3	3	2	1	3	2	2	2	0	2
2	3	3	2	1	2	2	2	2	0	3
1	1	1	1	1	1	2	2	2	0	4
4	4	4	1	0	4	4	4	1	0	4
4	4	4	4	1	4	4	4	4	0	3
1	3	4	3	1	4	2	3	3	0	3
2	4	2	2	0	2	2	2	2	0	2
4	4	4	1	3	4	4	3	1	3	3
1	3	3	2	1	2	3	3	3	1	1
2	2	4	2	0	2	2	4	2	0	2
4	4	3	2	0	3	3	2	2	0	3
2	3	4	2	1	2	3	4	2	0	3
3	4	4	2	1	4	4	4	4	0	2
3	3	3	1	1	2	3	5	2	0	2
3	4	4	1	1	2	2	3	2	0	4
3	4	4	3	1	3	2	4	3	0	3
2	3	4	5	0	2	4	4	5	0	1
2	4	4	3	1	1	2	2	3	3	1
2	3	3	3	0	2	3	3	3	0	2
2	2	2	2	1	3	3	2	2	0	2
2	2	2	3	0	2	1	2	4	0	4
2	4	3	2	1	3	1	2	2	0	2
3	4	4	2	1	3	2	3	3	0	3
1	2	3	2	0	1	2	1	2	3	2
3	3	3	2	3	3	3	3	2	0	5
4	4	4	3	1	4	4	4	2	3	2
5	2	2	3	1	1	1	1	5	0	3
3	3	3	2	1	3	3	3	2	0	2
2	3	2	1	1	3	2	2	1	1	1
3	3	4	1	0	2	2	2	2	0	5
3	3	3	2	0	3	3	3	2	0	4
1	2	2	2	1	2	2	2	3	0	4
4	4	4	3	1	2	2	3	3	0	3
2	4	5	2	0	2	4	5	3	0	2
2	2	3	3	0	1	2	2	3	0	2
2	4	3	3	1	2	3	2	3	0	2
3	3	3	1	1	3	2	3	2	0	2
1	3	2	4	3	1	1	1	4	3	3
3	3	3	4	3	3	3	3	3	3	3
3	3	3	1	3	2	2	2	2	3	4
1	1	1	2	1	1	1	1	2	3	3
3	4	3	3	1	1	1	1	4	0	3
2	3	3	2	0	2	3	3	3	0	3
2	4	4	5	0	2	4	3	5	0	3
3	4	3	5	3	3	3	3	5	3	3
3	3	4	1	1	2	1	2	2	0	4
2	3	3	3	0	2	3	3	3	0	1
2	3	4	2	1	2	2	4	2	1	2
4	4	4	1	1	4	5	4	1	3	3
2	3	3	2	1	2	2	2	2	0	5
1	4	1	3	1	1	1	1	3	0	3
4	3	4	1	0	4	3	3	1	0	4
4	3	4	3	1	4	4	4	4	1	1
3	3	4	2	1	3	4	4	2	1	2
2	3	4	2	1	2	1	2	3	1	2
3	3	3	3	3	4	4	4	4	3	3
3	3	3	2	1	3	2	2	2	1	4
2	4	3	2	1	3	3	4	2	0	2
3	4	4	2	1	2	3	2	2	0	4
4	4	4	1	1	2	2	1	4	0	3
2	4	4	1	1	2	4	4	1	3	2
4	4	4	1	1	4	4	4	1	0	3
2	2	3	2	1	2	3	3	2	0	2
5	5	5	5	3	5	5	5	5	3	2
3	2	2	2	1	2	2	2	2	0	3
3	5	2	3	3	3	3	3	3	3	3
2	2	3	1	1	4	2	4	2	1	4
4	4	4	2	0	2	2	1	3	0	2
3	4	3	3	1	3	3	3	2	3	3
3	3	3	1	1	3	5	3	1	0	3
2	4	2	2	1	2	4	2	2	0	1
1	3	2	2	1	2	2	2	2	0	3
1	1	3	1	1	1	3	2	3	0	3
3	3	4	2	1	1	2	2	3	3	2
3	4	4	3	0	2	4	5	5	0	1
2	3	4	3	0	2	2	3	3	0	2
1	3	1	2	1	1	1	1	1	1	2
4	4	4	1	1	4	3	4	1	0	4
3	3	4	2	0	3	3	3	2	0	2
4	4	4	2	1	2	2	3	2	3	3
3	4	4	1	1	3	3	3	1	0	4
4	4	4	4	1	4	4	4	2	0	3
1	1	1	1	0	2	2	3	2	1	3
3	4	4	2	1	3	3	4	1	1	1
1	4	4	3	1	1	3	2	4	0	2
3	4	4	1	1	2	2	2	3	1	2
2	4	4	2	1	4	2	4	2	3	2
3	4	4	2	0	3	4	4	2	0	3
2	3	4	2	4	2	2	2	3	0	5
2	5	5	5	4	5	5	5	5	0	1
3	4	4	2	1	4	4	4	4	0	3
1	4	4	3	1	2	3	2	3	0	2
3	4	4	2	1	3	2	2	2	0	2
4	4	4	1	1	4	4	4	1	0	3
3	3	3	2	3	2	2	1	2	3	3
3	4	3	2	1	3	4	3	2	0	3
3	3	3	2	1	2	2	2	2	3	3
2	4	4	3	1	3	4	4	3	0	2
3	4	4	5	1	3	3	3	5	3	3
3	4	4	2	1	4	2	4	2	3	3
2	4	4	2	1	1	1	2	4	1	2
4	4	4	1	1	4	4	4	1	0	4
1	2	2	3	1	3	3	3	2	0	1
1	3	3	2	1	2	4	3	2	3	3
3	4	4	2	3	3	4	4	2	0	2
2	2	2	3	0	1	1	1	4	0	3
3	3	3	2	1	3	3	2	2	0	3
3	3	3	5	0	2	5	2	5	0	3
2	4	4	2	1	1	4	2	2	0	4
2	4	4	2	1	2	4	4	2	1	3
4	4	4	5	1	5	4	4	5	0	2
2	3	3	5	3	5	5	5	5	0	3
3	3	3	2	1	3	3	3	2	0	1
2	3	3	2	1	2	3	3	2	0	5
3	4	4	1	1	3	1	4	2	3	2
1	4	4	5	3	3	4	3	5	3	1
1	3	3	2	1	2	3	3	2	0	2
4	4	4	2	1	1	5	2	5	0	2
3	3	4	5	1	2	3	2	3	3	5
2	4	3	3	1	3	3	3	3	0	1
2	3	3	2	1	2	4	3	2	0	3
2	4	3	3	0	1	2	2	3	0	3
3	4	4	5	0	3	5	5	5	0	2
4	4	4	1	1	4	5	4	1	0	3
4	4	4	1	0	1	4	4	4	0	3
2	2	3	1	1	1	3	2	3	0	3
3	4	4	2	1	3	5	4	2	0	2
1	3	1	4	1	1	4	1	4	0	2
1	4	2	3	3	2	4	2	5	3	1
1	3	3	2	1	2	3	2	2	0	1
3	3	3	3	1	3	3	3	3	0	3
2	2	3	2	1	3	2	2	2	0	3
2	3	3	1	1	3	2	3	2	0	5
1	1	1	4	1	1	1	1	1	0	1
1	1	1	3	0	2	1	1	3	0	4
2	3	3	3	1	2	2	2	5	0	4
3	4	4	1	1	4	1	2	2	1	3
1	3	4	3	1	2	3	4	3	3	1
2	4	4	2	0	3	4	4	2	0	2
3	3	3	1	1	3	2	3	1	0	3
4	2	4	1	1	4	2	4	1	0	3
2	4	3	3	3	4	4	4	4	3	4
2	5	5	2	1	2	5	5	5	0	2
2	2	3	3	1	2	2	2	3	3	2
3	3	3	1	1	4	4	4	4	1	1
1	3	3	2	1	1	1	1	1	0	2
2	3	5	3	1	2	3	5	3	0	1
4	4	4	3	1	3	2	4	3	0	2
4	3	4	2	3	3	3	3	3	0	2
3	3	3	2	0	3	3	3	2	0	1
2	4	3	2	0	2	2	2	2	0	4
2	4	4	2	1	2	4	4	2	0	2
4	5	4	5	0	4	3	4	2	0	4
4	3	4	1	1	4	4	4	1	3	4
5	4	4	1	4	4	4	4	1	4	2
2	4	3	3	0	2	4	4	4	0	1
2	4	2	3	1	1	1	1	3	1	2
3	4	4	2	1	2	2	4	2	1	2
1	4	4	4	0	2	4	2	4	0	2
2	4	4	1	1	2	2	4	1	0	3
1	3	2	2	1	2	2	1	4	0	4
4	4	4	1	0	4	4	4	1	1	2
2	2	2	3	0	2	2	2	3	0	3
2	4	4	5	1	2	1	2	4	0	3
2	2	4	3	1	2	3	4	3	0	2
1	5	5	5	0	5	5	3	5	0	1
3	2	4	1	0	3	3	3	1	0	3
2	3	4	4	1	3	2	3	4	0	1
3	3	3	2	1	3	3	3	2	0	2
3	3	3	2	1	2	2	3	3	0	1
2	2	3	2	1	2	3	2	3	0	3
1	3	3	2	0	3	3	3	2	0	1
3	4	4	4	1	2	4	4	4	0	4
2	4	3	2	1	2	4	2	2	0	3
2	4	3	2	1	4	4	4	2	3	3
4	4	4	5	1	4	4	4	5	0	1
2	4	2	2	1	4	5	3	2	3	1
2	3	2	4	1	1	1	1	4	0	1
2	2	3	2	0	2	2	2	2	0	2
4	3	1	1	1	2	1	1	1	0	1
4	4	4	2	1	4	4	4	4	0	1
4	2	3	1	1	3	2	2	3	0	2
2	3	3	3	0	2	2	2	2	0	3
1	4	4	2	1	2	4	4	2	1	2
4	4	4	2	0	4	4	4	2	0	3
3	4	4	1	1	2	4	4	2	0	3
4	4	4	1	1	3	4	4	1	3	3
2	4	4	2	1	2	4	4	2	0	3
2	3	3	4	1	2	3	3	4	3	2
2	3	4	2	3	1	2	2	3	0	2
2	4	4	2	0	3	4	4	2	0	2
3	4	4	2	0	3	4	4	2	0	3
3	3	3	1	3	3	1	3	1	3	2
3	4	4	2	1	3	3	3	2	0	3
1	5	5	5	1	2	2	2	5	0	2
3	3	3	2	1	3	3	3	3	3	2
4	4	4	2	1	3	2	2	2	0	4
2	3	3	3	0	2	4	2	3	0	2
2	3	3	3	3	1	1	1	4	0	3
2	3	2	3	1	1	1	1	3	0	2
3	4	3	3	1	2	2	2	2	0	2
2	3	2	1	3	2	3	2	1	0	3
2	2	2	3	1	1	1	1	3	3	3
2	4	4	1	1	4	4	4	1	0	2
2	3	3	2	1	2	2	3	5	0	1
1	4	3	3	1	1	2	2	2	1	1
2	4	3	2	1	3	4	3	2	3	2
1	1	1	5	0	1	1	1	1	0	2
4	4	4	2	1	3	2	3	2	0	2
4	3	4	2	1	2	3	3	2	0	3
1	4	3	5	1	2	5	4	5	0	2
3	4	4	2	3	2	2	5	5	0	3
2	4	3	2	1	2	2	2	2	1	2
2	3	3	2	1	3	2	3	2	3	2
3	4	4	1	4	3	4	4	2	4	4
2	4	3	5	1	2	4	3	5	0	2
2	3	4	5	1	2	3	3	4	1	4
4	4	4	3	1	4	4	4	4	0	2
1	3	3	2	1	3	2	3	2	1	1
2	4	3	2	1	2	4	3	2	0	1
4	4	4	2	1	2	4	4	5	0	4
2	3	3	2	1	1	3	3	2	3	1
2	4	4	2	1	2	2	3	3	0	2
3	2	3	2	1	2	3	2	2	0	5
4	2	4	1	1	2	1	2	3	3	4
3	4	3	3	1	2	3	2	4	0	1
2	3	3	2	1	2	2	2	3	0	3
1	3	1	3	1	1	1	1	4	3	2
1	4	2	3	1	1	4	4	2	1	4
4	4	4	2	1	3	4	2	2	0	3
3	3	3	5	1	2	3	3	3	0	3
3	3	3	4	1	3	3	3	3	0	2
3	4	3	2	1	4	4	4	3	0	3
2	2	2	3	1	1	1	1	4	0	1
2	3	3	2	1	3	3	3	2	0	3
2	4	4	2	1	2	3	3	2	0	2
3	4	4	1	1	3	2	3	1	0	4
4	4	4	2	1	4	4	4	2	3	3
1	4	2	3	1	3	4	2	5	0	3
2	3	3	1	1	1	3	1	3	0	4
2	4	4	2	1	4	4	4	2	0	2
2	4	4	3	1	3	4	3	3	0	2
3	3	4	2	1	4	3	4	1	0	2
2	3	2	3	1	2	3	2	3	0	2
2	4	4	3	1	4	2	4	4	1	3
3	3	4	2	1	3	4	3	2	0	3
2	4	4	3	1	2	3	3	3	0	1
2	4	2	2	1	1	5	2	2	3	2
3	3	4	2	1	3	2	5	2	1	3
4	4	1	1	0	4	4	1	1	0	4
3	4	4	1	1	2	1	2	2	0	5
3	3	4	2	0	4	3	4	2	0	1
4	4	4	2	1	4	4	4	2	1	2
4	3	4	4	3	3	3	3	3	0	1
3	3	3	2	1	3	3	3	3	1	2
1	4	2	2	1	2	4	3	3	0	1
3	3	4	2	1	3	2	4	2	0	2
4	4	4	2	1	4	4	4	1	0	2
2	4	2	3	0	2	4	2	3	0	1
3	3	3	3	3	2	2	2	3	0	3
4	4	4	1	1	4	4	4	2	0	3
2	4	4	5	1	4	4	4	5	0	3
3	3	4	1	0	3	3	3	1	0	4
3	4	3	3	1	3	2	2	3	0	4
3	3	3	3	0	3	3	3	3	0	4
2	4	4	2	0	4	3	4	2	0	4
4	3	4	4	1	4	4	4	4	1	3
3	4	4	2	0	2	4	3	3	3	3
2	4	3	1	0	2	2	2	2	0	3
2	3	3	3	1	3	3	3	2	1	2
3	4	4	4	3	1	2	3	4	0	4
3	3	3	1	0	2	4	4	1	0	3
3	3	5	5	0	1	2	1	4	0	3
4	3	2	5	1	2	5	5	5	3	3
3	4	4	4	1	2	4	3	4	0	3
2	3	4	3	3	2	4	4	3	0	3
2	4	3	3	3	2	4	2	3	3	3
2	3	3	2	1	3	2	2	2	0	2
2	3	3	2	0	3	2	2	3	0	3
1	3	2	2	1	2	2	1	2	0	2
2	4	4	3	1	5	4	4	3	3	1
3	3	3	2	0	3	3	2	2	0	4
3	4	3	2	1	3	2	2	1	0	3
3	4	4	2	0	4	4	4	2	0	1
2	3	3	3	1	3	3	3	5	3	2
4	4	4	4	0	3	4	3	2	0	1
2	4	4	2	1	3	3	2	3	0	4
3	4	4	2	1	2	3	3	3	0	3
3	5	4	4	1	5	2	5	3	3	3
2	4	4	2	1	2	2	4	2	3	3
2	4	4	1	1	2	4	4	1	0	2
1	3	3	2	1	2	3	3	2	0	4
3	4	4	1	1	4	4	4	2	1	3
1	4	4	1	1	3	4	4	2	0	2
2	2	2	2	1	1	2	1	3	1	2
2	2	2	4	1	2	2	2	4	0	3
2	4	4	3	1	2	4	4	3	1	1
3	4	3	2	4	3	2	2	2	4	3
4	4	4	1	1	4	4	4	1	0	3
3	3	3	3	1	3	3	3	3	1	1
2	3	3	5	4	3	2	5	5	3	3
1	2	1	4	1	1	1	1	4	0	3
3	3	2	3	0	3	2	2	3	0	2
1	3	1	2	1	1	2	1	3	0	3
4	4	4	1	1	4	3	3	2	0	2
2	4	4	1	1	1	1	1	1	1	4
2	4	4	2	1	3	4	4	2	1	1
3	4	4	2	1	4	2	3	1	0	3
3	4	4	2	3	4	4	4	2	3	2
3	3	3	2	1	3	2	3	2	0	2
3	4	4	3	1	2	1	2	4	1	3
2	5	4	3	1	2	5	3	4	0	1
3	3	3	2	1	4	4	4	4	3	2
3	4	3	3	1	2	4	3	3	3	3
2	3	3	3	1	3	2	2	2	3	2
4	4	4	1	1	4	4	4	1	3	3
2	4	4	2	1	2	4	3	5	0	3
3	3	3	3	1	3	3	3	3	0	2
2	3	3	3	4	4	3	2	3	4	1
3	3	4	4	0	4	4	4	1	0	4
2	4	4	2	0	2	4	2	5	0	1
2	3	3	4	1	2	2	2	4	0	3
2	1	2	3	1	1	1	1	3	0	3
2	4	4	3	1	2	4	4	4	1	3
1	4	2	3	1	1	4	3	3	0	2
2	3	3	2	3	3	3	2	2	3	1
4	4	4	1	1	4	3	4	2	0	4
2	4	3	2	1	2	1	2	3	0	2
4	4	4	1	1	4	4	4	1	3	3
4	4	4	1	1	3	3	3	1	0	3
3	4	3	2	0	4	4	4	1	0	4
2	4	4	5	1	2	4	4	5	3	3
2	3	2	3	0	2	2	2	3	0	2
3	3	4	2	0	3	3	3	2	0	4
3	4	4	3	1	2	3	2	3	0	3
4	4	4	2	1	4	4	4	2	0	4

## Sheet: variable
Explanation of variables
Q1. If I found out that a patient for whom I must care for was infected with HBV/HCV, I would become anxious that I might be infected.
1 = agree; 2 = somewhat agree; 3 = somewhat disagree; 4 = disagree; and, 5 = do not know
Q2. I would have a biased view that my patient might be a homosexual, have had sexual relations with multiple partners, or be a drug user, if that person was infected with HBV/HCV.
1 = agree; 2 = somewhat agree; 3 = somewhat disagree; 4 = disagree; and, 5 = do not know
Q3. I would not want to care for a patient who is infected with HBV / HCV. (Outcome)
1 = agree; 2 = somewhat agree; 3 = somewhat disagree; 4 = disagree; and, 5 = do not know
Q4. I am confident that I could protect myself from infection even when caring for a patient infected with HBV or HCV.
1 = agree; 2 = somewhat agree; 3 = somewhat disagree; 4 = disagree; and, 5 = do not know
Q5. Have you cared for a patient infected with HBV/HCV during the past one year?
1 = yes; 0 = no; and 3 = do not know
Q6. If I found out that a patient for whom I must care for was infected with HIV, I would become anxious that I might be infected.
1 = agree; 2 = somewhat agree; 3 = somewhat disagree; 4 = disagree; and, 5 = do not know
Q7. I would have a biased view that my patient might be a homosexual, have had sexual relations with multiple partners, or be a drug user, if that person was infected with HIV.
1 = agree; 2 = somewhat agree; 3 = somewhat disagree; 4 = disagree; and, 5 = do not know
Q8. I would not want to care for a patient who is infected with HIV. (Outcome)
1 = agree; 2 = somewhat agree; 3 = somewhat disagree; 4 = disagree; and, 5 = do not know
Q9. I am confident that I could protect myself from infection even when caring for a patient infected with HIV.
1 = agree; 2 = somewhat agree; 3 = somewhat disagree; 4 = disagree; and, 5 = do not know
Q10. Have you cared for a patient infected with HIV during the past one year?
1 = yes; 0 = no; and 3 = do not know
Q11 Age
1=20-29; 2=30-39; 3=40-49; 4=40-49; 5=50+
